# Supplementary material for: Structure and quenching of a bundle-shaped phycobilisome
Source: Sci Adv. 2025 Oct 15;11(42):eadz6774. doi: 10.1126/sciadv.adz6774 (PMC12525769; doi:10.1126/sciadv.adz6774)
Supplement: Supplementary file 2 — Movie S1 [file sciadv.adz6774_movie_s1.zip]

Archive with 1 entries (1 files):
- adz6774_movie_s1.mp4
